# Supplementary material for: Laser-Induced Graphene-Based Wearable Epidermal Ion-Selective Sensors for Noninvasive Multiplexed Sweat Analysis
Source: Biosensors (Basel). 2022 Jun 9;12(6):397. doi: 10.3390/bios12060397 (PMC9221044; doi:10.3390/bios12060397)
Supplement: Supplementary file 1 [file biosensors-12-00397-s001.zip]

Archive with 2 entries (2 files):
- biosensors-1752178-supplementary.pdf
- video S1.mp4
